# Supplementary material for: Microcephaly-associated protein WDR62 shuttles from the Golgi apparatus to the spindle poles in human neural progenitors
Source: eLife. 2023 Jun 5;12:e81716. doi: 10.7554/eLife.81716 (PMC10241521; doi:10.7554/eLife.81716)
Supplement: Figure 2—figure supplement 2—source data 1. [file elife-81716-fig2-figsupp2-data1.zip]

Archive with 7 entries (5 files):
- Figure 2-figure supplement 2-source data 1/Blots labelled/
- Figure 2-figure supplement 2-source data 1/Blots labelled/Figure 2_figure supplement 2_uncropped labelled.pdf
- Figure 2-figure supplement 2-source data 1/Raw blots/
- Figure 2-figure supplement 2-source data 1/Raw blots/WB_antiTUBA1A_hWDR62+D955A.tif
- Figure 2-figure supplement 2-source data 1/Raw blots/WB_antiWDR62_hWDR62+D955A composite ladder.tif
- Figure 2-figure supplement 2-source data 1/Raw blots/WB_antiWDR62_hWDR62+D955A.tif
- Figure 2-figure supplement 2-source data 1/Raw blots/WB_antiWDR62_ladder.tif
