# Supplementary material for: Microcephaly-associated protein WDR62 shuttles from the Golgi apparatus to the spindle poles in human neural progenitors
Source: eLife. 2023 Jun 5;12:e81716. doi: 10.7554/eLife.81716 (PMC10241521; doi:10.7554/eLife.81716)
Supplement: Figure 3—figure supplement 1—source data 1. [file elife-81716-fig3-figsupp1-data1.zip]

Archive with 14 entries (11 files):
- Figure 3-figure supplement 1-source data 1/
- __MACOSX/._Figure 3-figure supplement 1-source data 1
- Figure 3-figure supplement 1-source data 1/Raw blots/
- __MACOSX/Figure 3-figure supplement 1-source data 1/._Raw blots
- Figure 3-figure supplement 1-source data 1/Blots labelled/
- __MACOSX/Figure 3-figure supplement 1-source data 1/._Blots labelled
- Figure 3-figure supplement 1-source data 1/Raw blots/hWDR62 input FLAG.tif
- __MACOSX/Figure 3-figure supplement 1-source data 1/Raw blots/._hWDR62 input FLAG.tif
- Figure 3-figure supplement 1-source data 1/Raw blots/hCDK5RAP2 input Myc.tif
- __MACOSX/Figure 3-figure supplement 1-source data 1/Raw blots/._hCDK5RAP2 input Myc.tif
- Figure 3-figure supplement 1-source data 1/Raw blots/hCDK5RAP2 IP w_WDR62-FLAG.tif
- __MACOSX/Figure 3-figure supplement 1-source data 1/Raw blots/._hCDK5RAP2 IP w_WDR62-FLAG.tif
- Figure 3-figure supplement 1-source data 1/Blots labelled/Figure 3_figure supplement 1E_uncropped labelled.pdf
- __MACOSX/Figure 3-figure supplement 1-source data 1/Blots labelled/._Figure 3_figure supplement 1E_uncropped labelled.pdf
