# Supplementary material for: Microcephaly-associated protein WDR62 shuttles from the Golgi apparatus to the spindle poles in human neural progenitors
Source: eLife. 2023 Jun 5;12:e81716. doi: 10.7554/eLife.81716 (PMC10241521; doi:10.7554/eLife.81716)
Supplement: Figure 3—figure supplement 1—source data 2. [file elife-81716-fig3-figsupp1-data2.zip]

Archive with 6 entries (4 files):
- Figure 3-figure supplement 1-source data 2/Blots labelled/
- Figure 3-figure supplement 1-source data 2/Blots labelled/Figure 3_figure supplement 1F_uncropped labelled.pdf
- Figure 3-figure supplement 1-source data 2/Raw blots/
- Figure 3-figure supplement 1-source data 2/Raw blots/hAURKA input Myc.tif
- Figure 3-figure supplement 1-source data 2/Raw blots/hAURKA IP w_WDR62-FLAG.tif
- Figure 3-figure supplement 1-source data 2/Raw blots/hWDR62 input FLAG.tif
