# Supplementary material for: Microcephaly-associated protein WDR62 shuttles from the Golgi apparatus to the spindle poles in human neural progenitors
Source: eLife. 2023 Jun 5;12:e81716. doi: 10.7554/eLife.81716 (PMC10241521; doi:10.7554/eLife.81716)
Supplement: Figure 3—figure supplement 1—source data 3. [file elife-81716-fig3-figsupp1-data3.zip]

Archive with 42 entries (36 files):
- Blots labelled/
- __MACOSX/._Blots labelled
- Blots labelled/Figure 3_figure supplement 1G_uncropped labelled.pdf
- __MACOSX/Blots labelled/._Figure 3_figure supplement 1G_uncropped labelled.pdf
- IP images with MW markers/
- IP images with MW markers/Figure 3 figure supplement 1 Panel E/
- IP images with MW markers/.DS_Store
- __MACOSX/IP images with MW markers/._.DS_Store
- IP images with MW markers/Figure 3 figure supplement 1 Panel G/
- IP images with MW markers/Figure 3 figure supplement 1 Panel F/
- IP images with MW markers/Figure 3 figure supplement 1 Panel E/Myc-CDK5RAP2  Input IB-FLAG with ladder.tif
- __MACOSX/IP images with MW markers/Figure 3 figure supplement 1 Panel E/._Myc-CDK5RAP2  Input IB-FLAG with ladder.tif
- IP images with MW markers/Figure 3 figure supplement 1 Panel E/.DS_Store
- __MACOSX/IP images with MW markers/Figure 3 figure supplement 1 Panel E/._.DS_Store
- IP images with MW markers/Figure 3 figure supplement 1 Panel E/Myc-CDK5RAP2  IP-FLAG IB-Myc with ladder.tif
- __MACOSX/IP images with MW markers/Figure 3 figure supplement 1 Panel E/._Myc-CDK5RAP2  IP-FLAG IB-Myc with ladder.tif
- IP images with MW markers/Figure 3 figure supplement 1 Panel E/Myc-CDK5RAP2  Input IB-Myc with ladder.tif
- __MACOSX/IP images with MW markers/Figure 3 figure supplement 1 Panel E/._Myc-CDK5RAP2  Input IB-Myc with ladder.tif
- IP images with MW markers/Figure 3 figure supplement 1 Panel G/.DS_Store
- __MACOSX/IP images with MW markers/Figure 3 figure supplement 1 Panel G/._.DS_Store
- IP images with MW markers/Figure 3 figure supplement 1 Panel G/Myc-TPX2  IP-FLAG IB-Myc with ladder.tif
- __MACOSX/IP images with MW markers/Figure 3 figure supplement 1 Panel G/._Myc-TPX2  IP-FLAG IB-Myc with ladder.tif
- IP images with MW markers/Figure 3 figure supplement 1 Panel G/Myc-TPX2  Input IB-Myc w:ith adder.tif
- __MACOSX/IP images with MW markers/Figure 3 figure supplement 1 Panel G/._Myc-TPX2  Input IB-Myc w:ith adder.tif
- IP images with MW markers/Figure 3 figure supplement 1 Panel G/Myc-TPX2  IP-FLAG IB-FLAG with ladder.tif
- __MACOSX/IP images with MW markers/Figure 3 figure supplement 1 Panel G/._Myc-TPX2  IP-FLAG IB-FLAG with ladder.tif
- IP images with MW markers/Figure 3 figure supplement 1 Panel F/.DS_Store
- __MACOSX/IP images with MW markers/Figure 3 figure supplement 1 Panel F/._.DS_Store
- IP images with MW markers/Figure 3 figure supplement 1 Panel F/Myc-AURKA  Input IB-FLAG with ladder.tif
- __MACOSX/IP images with MW markers/Figure 3 figure supplement 1 Panel F/._Myc-AURKA  Input IB-FLAG with ladder.tif
- IP images with MW markers/Figure 3 figure supplement 1 Panel F/Myc-AURKA  Input IB-Myc with ladder.tif
- __MACOSX/IP images with MW markers/Figure 3 figure supplement 1 Panel F/._Myc-AURKA  Input IB-Myc with ladder.tif
- IP images with MW markers/Figure 3 figure supplement 1 Panel F/Myc-AURKA  IP-FLAG IB-Myc with ladder.tif
- __MACOSX/IP images with MW markers/Figure 3 figure supplement 1 Panel F/._Myc-AURKA  IP-FLAG IB-Myc with ladder.tif
- Raw blots/
- __MACOSX/._Raw blots
- Raw blots/hWDR62 input FLAG.tif
- __MACOSX/Raw blots/._hWDR62 input FLAG.tif
- Raw blots/hTPX2 input Myc.tif
- __MACOSX/Raw blots/._hTPX2 input Myc.tif
- Raw blots/hTPX2 IP w_WDR62-FLAG.tif
- __MACOSX/Raw blots/._hTPX2 IP w_WDR62-FLAG.tif
